# Supplementary material for: Translocation of Mycobacterium tuberculosis after experimental ingestion
Source: PLoS One. 2019 Dec 30;14(12):e0227005. doi: 10.1371/journal.pone.0227005 (PMC6936814; doi:10.1371/journal.pone.0227005)
Supplement: S1 Table — (XLSX) [file pone.0227005.s002.xlsx]

## Sheet: CFU calibration
						S1 Table. Quantification data of M. tuberculosis load per organ cells.
				Number of CFU	Ct
				M. tuberculosis 10^6	22.5
				M. tuberculosis 10^6	22.69
				M. tuberculosis 10^6	22.93
				Mean	22.7067
				Standart deviation	0.215484
				M. tuberculosis 10^5	25.77
				M. tuberculosis 10^5	25.97
				M. tuberculosis 10^5	26.18
				Mean	25.9733
				Standart deviation	0.20502
				M. tuberculosis 10^4	29.09
				M. tuberculosis 10^4	29.21
				M. tuberculosis 10^4	30.22
				Mean	29.5067
				Standart deviation	0.620672				Ct PCR ITS	22.71	25.97	29.51	33.63	36.21	36.73	38.08
									CFU	1000000	100000	10000	1000	100	10	1
				M. tuberculosis 10^3	33.36
				M. tuberculosis 10^3	34.12
				M. tuberculosis 10^3	33.41
				Mean	33.63
				Standart deviation	0.425088
				M. tuberculosis 10^2	35.55
				M. tuberculosis 10^2	36.53
				M. tuberculosis 10^2	36.55
				Mean	36.21
				Standart deviation	0.571664
				M. tuberculosis 10^1	36.57
				M. tuberculosis 10^1	36.77
				M. tuberculosis 10^1	36.86
				Mean	36.7333
				Standart deviation	0.148436
				M. tuberculosis 10^0	37.11
				M. tuberculosis 10^0	38.53
				M. tuberculosis 10^0	38.59
				Mean	38.0767
				Standart deviation	0.837695

## Sheet: CFU calculation
								GT 5lung	GT 6lung	GT 11lung	GT 13lung	GT 14lung	GT 7lung	GT 8lung	GT 10lung	GT 11liver	GT 14liver	GT 10liver	GT 13 spleen	GT 14spleen	GT 7spleen	GT 8spleen	GT 10spleen	GT 3Cervical lymph node	GT 6Cervical lymph node	GT 11Cervical lymph node	GT 13Cervical lymph node	GT 7Cervical lymph node	GT 8Cervical lymph node	GT 10Cervical lymph node	GT 3axillary lymph node	GT 6axillary lymph node	GT 5mesenteric lymph node	GT 6mesenteric lymph node	GT 11mesenteric lymph node	GT 13mesenteric lymph node	GT 10mesenteric lymph node	GT 14oesotracheal/mediastinal lymph node	GT 8oesotracheal/mediastinal lymph node	GT 10oesotracheal/mediastinal lymph node
Ct PCR ITS	22.71	25.97	29.51	33.63	36.21	36.73	38.08	35.2	36.11	32.06	34.68	35.02	36.17	34.12	35	38.04	34.69	38.16	27.12	28.14	32.57	30.23	29.16	37.02	38.15	31.04	30.59	37.31	36.67	33.5	35.19	38.5	38.7	39.2	34.15	39.02	37.8	36.47	37.9	35.67
CFU	1000000	100000	10000	1000	100	10	1
								63.0248	29.8491	830.791	96.602	73.0659	28.4139	153.013	74.2759	6.11697	95.8119	5.54287	48028.5	20781.8	546.493	3734.39	8992.25	14.1368	5.58858	1920.03	2778.52	11.1407	18.8447	254.607	63.5446	4.1924	3.55735	2.35931	149.289	2.73519	7.44972	22.2089	6.86233	42.8422
					Formula	y=b*E(ax)
						Slope	A	-0.82129
						Y intercept	B	2.26309e+14
						GT= Mice group infected with Mycobacterium tuberculosis

## Sheet: Organ Cells calibration  
	HMBSS cells						GT 5lung	GT 6lung	GT 11lung	GT 13lung	GT 14lung	GT 7lung	GT 8lung	GT 10lung	GT 11liver	GT 14liver	GT 10liver	GT 13 spleen	GT 14spleen	GT 7spleen	GT 8spleen	GT 10spleen	GT 3Cervical lymph node	GT 6Cervical lymph node	GT 11Cervical lymph node	GT 13Cervical lymph node	GT 7Cervical lymph node	GT 8Cervical lymph node	GT 10Cervical lymph node	GT 3axillary lymph node	GT 6axillary lymph node	GT 5mesenteric lymph node	GT 6mesenteric lymph node	GT 11mesenteric lymph node	GT 13mesenteric lymph node	GT 10mesenteric lymph node	GT 14oesotracheal/mediastinal lymph node	GT 8oesotracheal/mediastinal lymph node	GT 10oesotracheal/mediastinal lymph node
Ct	24.0367	29.0633	32.2133	34.47	35.6733	37.1867	21.22	21.04	21.39	22.63	20.86	22.89	24.59	20.64	25.18	28.32	23.18	28.3	29	30.15	30.2	32.7	28.2	25.8	33.2	30.4	34.07	33.7	32.02	24.97	32.02	23.4	24.09	33.02	28.15	25.56	26.08	24.94	27.12
Cells	1000000	100000	10000	1000	100	10
							3.4248e+07	3.99338e+07	2.96234e+07	1.02828e+07	4.65635e+07	8.23681e+06	1.93093e+06	5.6179e+07	1.16713e+06	80072.9	6.43116e+06	81451.2	44821.7	16800.3	16098.6	1906.89	88706.5	687635	1244.61	13572.8	592.414	812.347	3406.62	1.39619e+06	3406.62	5.33041e+06	2.9584e+06	1451.24	92573.1	843915	541495	1.43239e+06	222939
												Formula	y=b*E(ax)
													Slope	A	-0.853302
													Y intercept	B	2502858196650463

## Sheet: "M. tuberculosis" load per cell
						Sample	Day p.I.	"M. tuberculosis" DNA copy	cells DNA copy	"M. tuberculosis" load per cells
						GT 5 Lung	Day7	63.0248	3.4248e+07	1.84025e-06
						GT 6 Lung	Day7	29.8491	3.99338e+07	7.47466e-07
						GT 11 Lung	Day14	830.791	2.96234e+07	2.80451e-05
						GT 13 Lung	Day14	96.602	1.02828e+07	9.39454e-06
						GT 14 Lung	Day14	73.0659	4.65635e+07	1.56917e-06
						GT 7 Lung	DAY28	28.4139	8.23681e+06	3.44962e-06
						GT 8 Lung	DAY28	153.013	1.93093e+06	7.92433e-05
						GT 10 Lung	DAY28	74.2759	5.6179e+07	1.32213e-06
						GT 11 Liver	Day14	6.11697	1.16713e+06	5.24102e-06
						GT 14 Liver	Day14	95.8119	80072.9	0.00119656
						GT 10 Liver	DAY28	5.54287	6.43116e+06	8.61876e-07
						GT 13 Spleen	Day14	48028.5	81451.2	0.58966
						GT 14 Spleen	Day14	20781.8	44821.7	0.463656
						GT 7 Spleen	DAY28	546.493	16800.3	0.0325288
						GT 8 Spleen	DAY28	3734.39	16098.6	0.23197
						GT 10 Spleen	DAY28	8992.25	1906.89	4.71566
						GT 3 Cervical lymph nodes	Day7	14.1368	88706.5	0.000159366
						GT 6 Cervical lymph nodes	Day7	5.58858	687635	8.12724e-06
						GT 11 Cervical lymph nodes	Day14	1920.03	1244.61	1.54267
						GT 13 Cervical lymph nodes	Day14	2778.52	13572.8	0.204712
						GT 7 Cervical lymph nodes	DAY28	11.1407	592.414	0.0188057
						GT 8 Cervical lymph nodes	DAY28	18.8447	812.347	0.0231979
						GT 10 Cervical lymph nodes	DAY28	254.607	3406.62	0.074739
						GT 3 axillary lymph nodeillary lymph nodes	Day7	63.5446	1.39619e+06	4.5513e-05
						GT 6 axillary lymph nodeillary lymph nodes	Day7	4.1924	3406.62	0.00123066
						GT 5 Mesenteric lymph nodes	Day7	3.55735	5.33041e+06	6.67368e-07
						GT 6 Mesenteric lymph nodes	Day7	2.35931	2.9584e+06	7.97495e-07
						GT 11 Mesenteric lymph nodes	Day14	149.289	1451.24	0.10287
						GT 13 Mesenteric lymph nodes	Day14	2.73519	92573.1	2.95463e-05
						GT 10 Mesenteric lymph nodes	DAY28	7.44972	843915	8.82757e-06
						GT 14 Oesoesotracheal/mediastinal lymph noderacheal lymph nodes	Day14	22.2089	541495	4.10139e-05
						GT 8 Oesoesotracheal/mediastinal lymph noderacheal lymph nodes	DAY28	6.86233	1.43239e+06	4.79083e-06
						GT 10 Oesoesotracheal/mediastinal lymph noderacheal lymph nodes	DAY28	42.8422	222939	0.00019217

## Sheet: Mean of M. tuberculosis load 
			Sample	Day p.I.	"M. tuberculosis" DNA copy	cells DNA copy	"M. tuberculosis" load per cells	Standard deviation
			GT 5 Lung	Day7	63.0248	3.4248e+07	1.84025e-06
			GT 6 Lung	Day7	29.8491	3.99338e+07	7.47466e-07
		Mean			46.437	3.70909e+07	1.25198e-06	7.72715e-07
			GT 3 Cervical lymph nodes	Day7	14.1368	88706.5	0.000159366
			GT 6 Cervical lymph nodes	Day7	5.58858	687635	8.12724e-06
		Mean			22.0541	1.26224e+07	1.74722e-06	8.93686e-05
			GT 3 Axillary lymph nodes	Day7	63.5446	1.39619e+06	4.5513e-05
			GT 6 Axillary lymph nodes	Day7	4.1924	3406.62	0.00123066
		Mean			33.8685	699796	4.83976e-05	0.000838028
			GT 5 Mesenteric lymph nodes	Day7	3.55735	5.33041e+06	6.67368e-07
			GT 6 Mesenteric lymph nodes	Day7	2.35931	2.9584e+06	7.97495e-07
		Mean			13.2617	2.9962e+06	4.42617e-06	2.75196e-05
			GT 11 Lung	Day14	830.791	2.96234e+07	2.80451e-05
			GT 13 Lung	Day14	96.602	1.02828e+07	9.39454e-06
			GT 14 Lung	Day14	73.0659	4.65635e+07	1.56917e-06
		Mean			333.486	2.88232e+07	1.15701e-05	1.36018e-05
			GT 11 Liver	Day14	6.11697	1.16713e+06	5.24102e-06
			GT 14 Liver	Day14	95.8119	80072.9	0.00119656
		Mean			50.9644	623603	8.17257e-05	0.000842389
			GT 13 Spleen	Day14	48028.5	81451.2	0.58966
			GT 14 Spleen	Day14	20781.8	44821.7	0.463656
		Mean			34405.1	63136.4	0.544933	0.0890985
			GT 11 Cervical lymph nodes	Day14	1920.03	1244.61	1.54267
			GT 13 Cervical lymph nodes	Day14	2778.52	13572.8	0.204712
		Mean			2349.27	7408.71	0.317096	0.94608
			GT 11 Mesenteric lymph nodes	Day14	149.289	1451.24	0.10287
			GT 13 Mesenteric lymph nodes	Day14	2.73519	92573.1	2.95463e-05
		Mean			76.012	47012.2	0.00161686	0.0727192
			GT 14 Oesotracheal lymph nodes	Day14	22.2089	541495	4.10139e-05
			GT 7 Lung	DAY28	28.4139	8.23681e+06	3.44962e-06
			GT 8 Lung	DAY28	153.013	1.93093e+06	7.92433e-05
			GT 10 Lung	DAY28	74.2759	5.6179e+07	1.32213e-06
		Mean			85.2342	2.21156e+07	3.85404e-06	4.43864e-05
			GT 7 Spleen	DAY28	546.493	16800.3	0.0325288
			GT 8 Spleen	DAY28	3734.39	16098.6	0.23197
			GT 10 Spleen	DAY28	8992.25	1906.89	4.71566
		Mean			4424.38	11601.9	0.381349	2.64811
			GT 7 Cervical lymph nodes	DAY28	11.1407	592.414	0.0188057
			GT 8 Cervical lymph nodes	DAY28	18.8447	812.347	0.0231979
			GT 10 Cervical lymph nodes	DAY28	254.607	3406.62	0.074739
		Mean			94.8642	1603.79	0.0591499	0.0311028
			GT 8 Oesotracheal lymph nodes	DAY28	6.86233	1.43239e+06	4.79083e-06
			GT 10 Oesotracheal lymph nodes	DAY28	42.8422	222939	0.00019217
		Mean			24.8523	827664	3.0027e-05	0.000132497
			GT 10 Liver	DAY28	5.54287	6.43116e+06	8.61876e-07
			GT 10 Mesenteric lymph nodes	DAY28	7.44972	843915	8.82757e-06

## Sheet: Result
					Day p.I.	Sample	"M. tuberculosis" load per cells	Standard deviation
					Day14	GT spleen	0.544933	0.0890985
					Day28	GT spleen	0.381349	2.64811
					Day14	GT cervical lymph node	0.317096	0.94608
					Day28	GT cervical lymph node	0.0591499	0.0311028
					Day14	GT mesenteric lymph nodes	0.00161686	0.0727192
					Day14	GT liver	8.17257e-05	0.000842389
					Day7	GT axilary lymph nodes	4.83976e-05	0.000838028
					Day14	GT oesotracheal lymph nodes	4.10139e-05
					Day28	GT oesotracheal lymph nodes	3.0027e-05	0.000132497
					Day14	GT lung	1.15701e-05	1.36018e-05
					Day28	GT mesenteric lymph nodes	8.82757e-06
					Day7	GT mesenteric lymph nodes	4.42617e-06	2.75196e-05
					Day28	GT lung	3.85404e-06	4.43864e-05
					Day7	GT cervical lymph node	1.74722e-06	8.93686e-05
					Day7	GT lung	1.25198e-06	7.72715e-07
					Day28	GT liver	8.61876e-07
